# Supplementary material for: Angle stability and outflow in dual blade ab interno trabeculectomy with active versus passive chamber management
Source: PLoS One. 2017 May 9;12(5):e0177238. doi: 10.1371/journal.pone.0177238 (PMC5423641; doi:10.1371/journal.pone.0177238)
Supplement: S1 Data — The raw data of 1) anterior chamber depth and nasal angle opening measured by AS-OCT, and 2) percentage increase of fluorescence intensity in the outflow tract as measured by microsphere canalograms. (XLSX) [file pone.0177238.s002.xlsx]

## Sheet: Sheet1
eye	KDB angle baseline	KDB angle preop	KDB angle postop	LDB angle baseline	LDB angle preop	LDB angle postop	eye	KDB ACD baseline	KDB ACD preop	KDB ACD postop	LDB ACD baseline	LDB ACD preop	LDB ACD postop
R1	39.99	65.02	38.24	32.76	91.49	99.15	R1	1628	2178	1281	1550	2917	3433
R2	41.24	82.73	20.03	45.64	114.26	102.46	R2	1602	2741	871	1610	3122	3075
R3	32.97	92.94	28.84	34.05	89.93	102.2	R3	1938	2972	1563	1380	2820	3878
L4	35.26	78.32	38.81	45.01	89.71	93.3	L4	1652	2613	1550	1740	3359	2597
L5	20.73	88.02	26.49	44.33	97.32	93.11	L5	1577	3032	999	1450	2949	3451
L6	29.01	88.52	45.35	36.1	93.89	83.36	L6	1677	1793	1614	1470	3343	3245
Percentage Increase of fluorescence from the baseline by quadrant (KDB)
	K1	K2	K3	K4	K5	K6
ST	-1.16068	32.448	0.584361	2.41502	67.4806	8.44326
SN	-0.518341	40.2451	15.2322	5.16035	37.7935	-0.29814
IN	6.26205	26.4635	18.2763	4.35955	38.4318	11.5884
IT	-1.15028	23.5137	18.495	-7.82175	64.7345	-9.13153
Mean	0.858187	30.6676	13.147	1.02829	52.1101	2.6505
Percentage Increase of fluorescence from the baseline by quadrant (LDB)
	L1	L2	L3	L4	L5	L6
ST	10.4633	20.5999	34.1338	-1.3847	57.9366	6.30898
SN	16.3601	35.6363	25.7352	87.5944	9.98304	11.8209
IN	12.2634	37.8413	14.3559	82.07	6.8659	18.1886
IT	16.1135	17.7774	39.1673	1.6218	-7.13805	6.33861
Mean	13.8001	27.9637	28.348	42.4754	16.9119	10.6643
